# Supplementary material for: Genomic stability of self-inactivating rabies
Source: eLife. 2023 Nov 3;12:e83459. doi: 10.7554/eLife.83459 (PMC10666929; doi:10.7554/eLife.83459)
Supplement: Figure 2—source data 1. [file elife-83459-fig2-data1.zip]

Archive with 34 entries (25 files):
- Figure 2-Source data/
- Figure 2-Source data/Gel 3/
- Figure 2-Source data/Gel 3/Annotated_Gel_TEVp_P0.tif
- __MACOSX/
- __MACOSX/Figure 2-Source data/
- __MACOSX/Figure 2-Source data/Gel 3/
- __MACOSX/Figure 2-Source data/Gel 3/._Annotated_Gel_TEVp_P0.tif
- Figure 2-Source data/Gel 3/Gel_TEVp_P0.tif
- __MACOSX/Figure 2-Source data/Gel 3/._Gel_TEVp_P0.tif
- Figure 2-Source data/Gel 3/Gel_TEVp_P0_Ladder.tif
- __MACOSX/Figure 2-Source data/Gel 3/._Gel_TEVp_P0_Ladder.tif
- __MACOSX/Figure 2-Source data/._Gel 3
- Figure 2-Source data/Gel 1/
- Figure 2-Source data/Gel 1/Gel_TEVp_P2-4_Ladder.tif
- __MACOSX/Figure 2-Source data/Gel 1/
- __MACOSX/Figure 2-Source data/Gel 1/._Gel_TEVp_P2-4_Ladder.tif
- Figure 2-Source data/Gel 1/Gel_TEVp_P2-4.tif
- __MACOSX/Figure 2-Source data/Gel 1/._Gel_TEVp_P2-4.tif
- Figure 2-Source data/Gel 1/Annotated_Gel_TEVp_P2-4.tif
- __MACOSX/Figure 2-Source data/Gel 1/._Annotated_Gel_TEVp_P2-4.tif
- __MACOSX/Figure 2-Source data/._Gel 1
- Figure 2-Source data/.DS_Store
- __MACOSX/Figure 2-Source data/._.DS_Store
- Figure 2-Source data/Gel 2/
- Figure 2-Source data/Gel 2/.DS_Store
- __MACOSX/Figure 2-Source data/Gel 2/
- __MACOSX/Figure 2-Source data/Gel 2/._.DS_Store
- Figure 2-Source data/Gel 2/Annotated_Gel_TEVp_P6-8.tif
- __MACOSX/Figure 2-Source data/Gel 2/._Annotated_Gel_TEVp_P6-8.tif
- Figure 2-Source data/Gel 2/Gel_TEVp_P6-8.tif
- __MACOSX/Figure 2-Source data/Gel 2/._Gel_TEVp_P6-8.tif
- Figure 2-Source data/Gel 2/Gel_TEVp_P6-8_Ladder.tif
- __MACOSX/Figure 2-Source data/Gel 2/._Gel_TEVp_P6-8_Ladder.tif
- __MACOSX/Figure 2-Source data/._Gel 2
